# Supplementary material for: Integrating design thinking and implementation science principles in delivering a medication review service in the community pharmacy setting—An implementation testing study
Source: PLoS One. 2024 Jun 13;19(6):e0304291. doi: 10.1371/journal.pone.0304291 (PMC11175411; doi:10.1371/journal.pone.0304291)
Supplement: S1 Data — (XLSX) [file pone.0304291.s005.xlsx]

## Sheet: MR1 (DATE)
	MEDICATION REVIEW DOCUMENTATION
	Patient Name:										Patient contact number:
	NRIC:										Relationship with patient (if applicable):
	Gender:										Doctor or Clinic:
	DOB/Age:					Race:					Allergies(NIL/med/environmental):															X
		Health condition and duration (years, month)/current complaint/reason for conducting MR
	Date, visit	Health problems/symptoms									Duration of condition (years, month)
	Relevant lab values
	Date		Type of test		Reading		Date			Type of test		Reading
	Medications(Name & Dosage regimen)(add non-prescribed meds and supplements)				Dosage as patient is taking it		Patient knowledge (Yes/ No) (Mengapa puan/encik menggunakan ubat?)			Is the medication working (Yes/No)	Are there any side effects? (Yes/No/ Unknown			Adherence (Always/ Often/Seldom/ Never) (Berapa kerap puan/encik lupa mengambil ubat?)					Comments:
							Indication		Dosage regimen

## Sheet: MAP 1
	Medication use Action Plan
	Drug/health related problems			Priority (Urgent/Important)			Pharmacist intervention			Action by: GP (G),Pharmacist (Rx),Patient (P),Carer ( C)			Outcome/Feedback with date
	Patient Name:							NRIC:
	Pharmacy/Retail name:							Date the service conducted:
	Pharmacist attending:							Session No.:
	Patient Consent: I understand and agree that my personal information is being collected by the pharmacy for the Medication Review Program in order to provide me with a consultation with my pharmacist and a copy of this Medication Review. Patient signature:
	Next steps:
	For patient:							For General practitioner:
		Follow the actions agreed above							Please review the actions proposed above
		Please make an appointment with your GP to discuss within __weeks							For information only
		Take this form to your next scheduled GP appointment.

## Sheet: PMR1
My Medication List
My Name:				Emergency Contact:
My Birth Date:				Phone #:
My Phone #:				Email:
My Email:
My Allergies					Name	Date
				Reviewed by:
MEDICATION brand, generic name, dose	APPEARANCE type, shape, color	HOW MANY ?	HOW TAKEN ?	REASON FOR TAKING	WHO Told Me To Take This ?	NOTES
MORNING
AFTERNOON
EVENING
BEFORE BED
AS NEEDED

## Sheet: Appen 2 (DRP list)
	Medication Use Issues					Pharmacist’s intervention (if any) *classified according to PCNE 2010 classifications
	Type of drug related problem (DRP)					Classification		Primary domain
	D1	Therapeutic	A.	Inappropriate drug ( dose/ drug form, duplication, drug interactions, contraindication, no indication)		A.	No intervention	No intervention
			B.	Experiencing adverse drug event or side effects		B.	At prescriber level	Informed prescriber through telephone, referral letter, sent patients’ medication list
			C.	New indication				B1	Ask prescriber for information
			D.	Treatment is not effective				B2	Intervention proposed immediately through phone conversation
	D2	Patient: Practical	A.	Practical issue regarding medicine use e.g. opening container, reading labels, swallowing tablets, devices use, medicines’ storage				B3	Refer patient to prescriber
	D3	Patient: Knowledge	A.	Limited knowledge on disease		C.	At patient/carer level	C1	Patient education/counselling
			B.	Limited knowledge on medications				C2	Written information, medication list provided
	D4	Patient: Access	A.	Medicines access and/or supply issues e.g. collecting medicines, ordering repeats				C3	Spoken to family member/caregiver
			B.	Expired drugs in possession		D.	At drug level	D1	Drug/dosage/formulation change
	D5	Patient: Therapeutic	A.	Drugs not being taken as prescribed e.g. wrong drug taken, continue taking unwanted/expired medicines				D2	Instruction for use change
			B.	Issues relating to adherence e.g. remembering tablets, forget, confuse, don’t understand				D3	Drug stopped/removed medicines
			C.	Interaction (potential/manifested) e.g. with prescribed or self-medicated medicines, food				D4	New drug started
	D6	Patient: Others	A.	Patient issues e.g. perceptions about medicine or disease, personality, behaviour,		E.	Other intervention/solution	E1	Side effect report to authorities
	D7	Other	B.	Life-style issues e.g. exercise, reduce smoking or reduce alcohol intake require				E2	Refer patient e.g. to physiotherapist, dietician, social welfare, NGO etc.
								E3	Other intervention e.g. compliance packaging etc (please specify)

## Sheet: Append 3(Ref letter)
REFERRAL LETTER TEMPLATE (You may use your pharmacy letter head)
To:
___________________________________
___________________________________
___________________________________
___________________________________
Date:
REF: PATIENT’S NAME & ID NUMBER _______________________________
Thank you for seeing the above patient who had underwent our Medication Review programme
on XX June 2021.
2. State the patient’s background medical problem (e.g. diagnosis only if its known) and
medication. You can supply the medication list as Appendix.
3. State the reason for referral and supporting evidence for the referral (Use SOAP format).
Include your suggested plan (if appropriate).
Kindly see the patient for further assessment and management.
Thank you.
Your sincerely,
…………………………………………………
Name/Stamp: (Sign by registered pharmacy)
